# Supplementary material for: The composition of the arbuscular mycorrhizal fungal bacteriome is species dependent
Source: Environ Microbiome. 2024 Oct 16;19:77. doi: 10.1186/s40793-024-00623-z (PMC11484372; doi:10.1186/s40793-024-00623-z)
Supplement: Supplementary file 2 — Supplementary Material 2 [file 40793_2024_623_MOESM2_ESM.xlsx]

## Sheet: Table S2
Table S2: Bacterial indicator species associated with mycelia under microbial amendment treatment.
Group B0
ASV_ID	stat	p.value	Kingdom	Phylum	Class	Order	Family	Genus	Species	Mycelia-Total-Ab	Mycelia-Rel-Ab	Hyphosphere-Total-Ab	Hyphosphere-Rel-Ab
ASV10	0.398	0.016*	k-Bacteria	p-Actinobacteriota	c-Actinobacteria	o-Corynebacteriales	f-Mycobacteriaceae	g-Mycobacterium	s-Unknown	32148	0.0207157	413	1.79E-04
ASV12	0.385	0.008**	k-Bacteria	p-Actinobacteriota	c-Actinobacteria	o-Corynebacteriales	f-Nocardiaceae	g-Nocardia	s-Unknown	30193	0.0194559	822	3.56E-04
ASV151	0.372	0.024*	k-Bacteria	p-Proteobacteria	c-Alphaproteobacteria	o-Rhizobiales	f-Xanthobacteraceae	g-Bradyrhizobium	s-Unknown	4864	0.00313429	693	3.00E-04
ASV166	0.334	0.045*	k-Bacteria	p-Planctomycetota	c-Planctomycetes	o-Gemmatales	f-Gemmataceae	g-Fimbriiglobus	s-Unknown	5521	0.00355765	1078	4.66E-04
ASV331	0.396	0.003**	k-Bacteria	p-Proteobacteria	c-Alphaproteobacteria	o-Rhizobiales	f-Devosiaceae	g-Devosia	s-Unknown	956	0.000616031	1291	5.58E-04
ASV960	0.364	0.015*	k-Bacteria	p-Proteobacteria	c-Alphaproteobacteria	o-Reyranellales	f-Reyranellaceae	g-Reyranella	s-Unknown	175	0.000112767	508	2.20E-04
ASV1182	0.341	0.039*	k-Bacteria	p-Proteobacteria	c-Alphaproteobacteria	o-Sphingomonadales	f-Sphingomonadaceae	g-Porphyrobacter	s-Unknown	542	0.000349256	110	4.76E-05
ASV1672	0.312	0.035*	k-Bacteria	p-Chloroflexi	c-Chloroflexia	o-Thermomicrobiales	f-JG30-KF-CM45	g-Unknown	s-Unknown	803	0.000517441	0	0.00E+00
ASV1748	0.377	0.02*	k-Bacteria	p-Chloroflexi	c-Chloroflexia	o-Chloroflexales	f-Chloroflexaceae	g-Chloronema	s-Unknown	590	0.000380187	34	1.47E-05
ASV1888	0.339	0.007**	k-Bacteria	p-Proteobacteria	c-Alphaproteobacteria	o-Defluviicoccales	f-Defluviicoccaceae	g-Defluviicoccus	s-Unknown	255	0.000164318	0	0.00E+00
ASV2201	0.304	0.04*	k-Bacteria	p-Myxococcota	c-Polyangia	o-Polyangiales	f-Polyangiaceae	g-Pajaroellobacter	s-Unknown	188	0.000121144	0	0.00E+00
ASV2703	0.44	0.003**	k-Bacteria	p-Verrucomicrobiota	c-Verrucomicrobiae	o-Chthoniobacterales	f-Chthoniobacteraceae	g-Chthoniobacter	s-Unknown	180	0.000115989	0	0.00E+00
ASV3249	0.268	0.007**	k-Bacteria	p-Myxococcota	c-Polyangia	o-Haliangiales	f-Haliangiaceae	g-Haliangium	s-Unknown	182	0.000117278	0	0.00E+00
Group B1
ASV_ID	stat	p.value	Kingdom	Phylum	Class	Order	Family	Genus	Species	Mycelia-Total-Ab	Mycelia-Rel-Ab	Hyphos-Total-Ab	Hyphos-Rel-Ab
ASV23	0.355	0.024*	k-Bacteria	p-Chloroflexi	c-Chloroflexia	o-Chloroflexales	f-Herpetosiphonaceae	g-Herpetosiphon	s-Unknown	28373	0.0182831	701	3.03E-04
ASV328	0.33	0.017*	k-Bacteria	p-Planctomycetota	c-Planctomycetes	o-Pirellulales	f-Pirellulaceae	g-Pirellula	s-Unknown	2100	0.00135321	24	1.04E-05
ASV515	0.492	0.003**	k-Bacteria	p-Planctomycetota	c-Phycisphaerae	o-Tepidisphaerales	f-CPla-3 termite group	g-Unknown	s-Unknown	3268	0.00210585	223	9.64E-05
ASV529	0.332	0.035*	k-Bacteria	p-Planctomycetota	c-Planctomycetes	o-Planctomycetales	f-Unknown	g-Unknown	s-Unknown	536	0.00034539	744	3.22E-04
ASV1191	0.394	0.009**	k-Bacteria	p-Myxococcota	c-Polyangia	o-Polyangiales	f-Phaselicystidaceae	g-Phaselicystis	s-Unknown	422	0.00027193	0	0.00E+00
ASV1284	0.25	0.048*	k-Bacteria	p-Proteobacteria	c-Gammaproteobacteria	o-Gammaproteobacteria Incertae Sedis	f-Unknown Family	g-Acidibacter	s-Unknown	253	0.000163029	0	0.00E+00
ASV1497	0.383	0.032*	k-Bacteria	p-Planctomycetota	c-Planctomycetes	o-Isosphaerales	f-Isosphaeraceae	g-Unknown	s-Unknown	460	0.000296417	0	0.00E+00
ASV2034	0.388	0.021*	k-Bacteria	p-Proteobacteria	c-Gammaproteobacteria	o-Burkholderiales	f-Comamonadaceae	g-Ramlibacter	s-Unknown	60	3.86631E-05	286	1.24E-04
ASV3018	0.281	0.049*	k-Bacteria	p-Planctomycetota	c-Planctomycetes	o-Gemmatales	f-Gemmataceae	g-Unknown	s-Unknown	155	9.98796E-05	156	6.75E-05
ASV6628	0.299	0.025*	k-Bacteria	p-Planctomycetota	c-Planctomycetes	o-Pirellulales	f-Pirellulaceae	g-Unknown	s-Unknown	69	4.44625E-05	0	0.00E+00

## Sheet: Table S3
Table S3: Bacterial indicator species associated with mycelia under AMF inoculation treatment.
Group M1
ASV_ID	stat	p.value	Kingdom	Phylum	Class	Order	Family	Genus	Species	Mycelia-Total-Ab	Mycelia-Rel-Ab	Hyphosphere-Total-Ab	Hyphosphere-Rel-Ab
ASV44	0.453	0.02*	k-Bacteria	p-Unknown	c-Unknown	o-Unknown	f-Unknown	g-Unknown	s-Unknown	1720	0.00110834	10154	4.39E-03
ASV91	0.453	0.018*	k-Bacteria	p-Verrucomicrobiota	c-Omnitrophia	o-Omnitrophales	f-Omnitrophaceae	g-Candidatus Omnitrophus	s-Unknown	1319	0.000849943	6978	3.02E-03
ASV328	0.36	0.031*	k-Bacteria	p-Planctomycetota	c-Planctomycetes	o-Pirellulales	f-Pirellulaceae	g-Pirellula	s-Unknown	2100	0.00135321	24	1.04E-05
ASV507	0.48	0.01**	k-Bacteria	p-Chloroflexi	c-Chloroflexia	o-Thermomicrobiales	f-JG30-KF-CM45	g-Unknown	s-Unknown	42	2.70641E-05	1208	5.22E-04
ASV526	0.674	0.001***	k-Bacteria	p-Proteobacteria	c-Gammaproteobacteria	o-Acidiferrobacterales	f-Acidiferrobacteraceae	g-Sulfurifustis	s-Unknown	3098	0.0019963	69	2.98E-05
ASV764	0.404	0.045*	k-Bacteria	p-Planctomycetota	c-Phycisphaerae	o-Unknown	f-Unknown	g-Unknown	s-Unknown	1041	0.000670804	313	1.35E-04
ASV831	0.422	0.017*	k-Bacteria	p-Acidobacteriota	c-Vicinamibacteria	o-Vicinamibacterales	f-Vicinamibacteraceae	g-Vicinamibacter	s-Unknown	849	0.000547082	0	0.00E+00
ASV1215	0.487	0.003**	k-Bacteria	p-Proteobacteria	c-Gammaproteobacteria	o-Burkholderiales	f-Oxalobacteraceae	g-Noviherbaspirillum	s-Unknown	1063	0.00068498	0	0.00E+00
ASV1277	0.459	0.023*	k-Bacteria	p-Chloroflexi	c-JG30-KF-CM66	o-Unknown	f-Unknown	g-Unknown	s-Unknown	194	0.000125011	391	1.69E-04
ASV1296	0.344	0.041*	k-Bacteria	p-Actinobacteriota	c-Actinobacteria	o-Kineosporiales	f-Kineosporiaceae	g-Angustibacter	s-peucedani	412	0.000265486	197	8.52E-05
ASV1332	0.482	0.002**	k-Bacteria	p-Verrucomicrobiota	c-Verrucomicrobiae	o-Pedosphaerales	f-Pedosphaeraceae	g-Unknown	s-Unknown	130	8.377E-05	276	1.19E-04
ASV2243	0.394	0.041*	k-Bacteria	p-Planctomycetota	c-Phycisphaerae	o-Tepidisphaerales	f-WD2101 soil group	g-Unknown	s-Unknown	347	0.000223601	19	8.22E-06
ASV5167	0.455	0.022*	k-Bacteria	p-Actinobacteriota	c-Acidimicrobiia	o-IMCC26256	f-Unknown	g-Unknown	s-Unknown	55	3.54411E-05	0	0.00E+00
Group M2
ASV_ID	stat	p.value	Kingdom	Phylum	Class	Order	Family	Genus	Species	Mycelia-Total-Ab	Mycelia-Rel-Ab	Hyphosphere-Total-Ab	Hyphosphere-Rel-Ab
ASV129	0.313	0.019*	k-Bacteria	p-Chloroflexi	c-Chloroflexia	o-Chloroflexales	f-Herpetosiphonaceae	g-Herpetosiphon	s-Unknown	5181	0.00333855	2	8.65e-7
ASV338	0.527	0.001***	k-Bacteria	p-Planctomycetota	c-Planctomycetes	o-Gemmatales	f-Gemmataceae	g-Fimbriiglobus	s-Unknown	4698	0.00302732	212	9.17e-5
ASV478	0.36	0.034*	k-Bacteria	p-Myxococcota	c-Polyangia	o-Haliangiales	f-Haliangiaceae	g-Haliangium	s-Unknown	2971	0.00191447	4	1.73e-6
ASV635	0.399	0.032*	k-Bacteria	p-Proteobacteria	c-Gammaproteobacteria	o-Burkholderiales	f-Comamonadaceae	g-Unknown	s-Unknown	2518	0.00162256	58	2.51e-5
ASV1110	0.35	0.028*	k-Bacteria	p-Myxococcota	c-Polyangia	o-Haliangiales	f-Haliangiaceae	g-Haliangium	s-Unknown	1470	9.47245e-4	12	5.19e-6
ASV1318	0.695	0.001***	k-Bacteria	p-Proteobacteria	c-Gammaproteobacteria	o-Burkholderiales	f-Comamonadaceae	g-Rivibacter	s-Unknown	1416	9.12448e-4	0	0
ASV993	0.367	0.036*	k-Bacteria	p-Cyanobacteria	c-Cyanobacteriia	o-Cyanobacteriales	f-Phormidiaceae	g-Phormidium IAM M-71	s-Unknown	1180	7.60373e-4	18	7.78e-6
ASV1405	0.5	0.004**	k-Bacteria	p-Planctomycetota	c-Planctomycetes	o-Pirellulales	f-Pirellulaceae	g-Pirellula	s-Unknown	818	5.27106e-4	84	3.63e-5
ASV3011	0.532	0.009**	k-Bacteria	p-Planctomycetota	c-Planctomycetes	o-Pirellulales	f-Pirellulaceae	g-Pirellula	s-Unknown	229	1.47564e-4	0	0
ASV2397	0.425	0.024*	k-Bacteria	p-Proteobacteria	c-Alphaproteobacteria	o-Rhizobiales	f-Xanthobacteraceae	g-Unknown	s-Unknown	224	1.44342e-4	0	0
ASV3986	0.389	0.007**	k-Bacteria	p-Cyanobacteria	c-Cyanobacteriia	o-Oxyphotobacteria Incertae Sedis	f-Unknown Family	g-Leptolyngbya EcFYyyy-00	s-Unknown	216	1.39187e-4	2	8.65e-7
ASV3715	0.453	0.017*	k-Bacteria	p-Planctomycetota	c-Planctomycetes	o-Pirellulales	f-Pirellulaceae	g-Pirellula	s-Unknown	202	1.30166e-4	0	0
ASV960	0.42	0.032*	k-Bacteria	p-Proteobacteria	c-Alphaproteobacteria	o-Reyranellales	f-Reyranellaceae	g-Reyranella	s-Unknown	175	1.12767e-4	508	2.2e-4
ASV2867	0.329	0.045*	k-Bacteria	p-Planctomycetota	c-Planctomycetes	o-Gemmatales	f-Gemmataceae	g-Telmatocola	s-Unknown	75	4.83288e-5	26	1.12e-5
ASV5994	0.445	0.018*	k-Bacteria	p-Planctomycetota	c-Planctomycetes	o-Isosphaerales	f-Isosphaeraceae	g-Tundrisphaera	s-Unknown	60	3.86631e-5	0	0
ASV6565	0.437	0.027*	k-Bacteria	p-Acidobacteriota	c-Vicinamibacteria	o-Vicinamibacterales	f-Vicinamibacteraceae	g-Unknown	s-Unknown	46	2.96417e-5	38	1.64e-5
ASV2080	0.522	0.006**	k-Bacteria	p-Chloroflexi	c-Anaerolineae	o-Caldilineales	f-Caldilineaceae	g-Litorilinea	s-Unknown	44	2.83529e-5	226	9.77e-5
ASV4823	0.423	0.018*	k-Bacteria	p-Cyanobacteria	c-Cyanobacteriia	o-Chloroplast	f-Unknown	g-Unknown	s-Unknown	29	1.86871e-5	0	0
ASV3128	0.436	0.024*	k-Bacteria	p-Hydrogenedentes	c-Hydrogenedentia	o-Hydrogenedentiales	f-Hydrogenedensaceae	g-Unknown	s-Unknown	12	7.73261e-6	103	4.45e-5
Group M3
ASV_ID	stat	p.value	Kingdom	Phylum	Class	Order	Family	Genus	Species	Myceliae-Total-Ab	Myceliae-Rel-Ab	Hyphosphere-Total-Ab	Hyphosphere-Rel-Ab
ASV30	0.429	0.022*	k-Bacteria	p-Planctomycetota	c-OM190	o-Unknown	f-Unknown	g-Unknown	s-Unknown	16321	0.010517	2645	0.00114
ASV107	0.41	0.039*	k-Bacteria	p-Proteobacteria	c-Gammaproteobacteria	o-Acidithiobacillales	f-Acidithiobacillaceae	g-KCM-B-112	s-Unknown	13828	0.00891055	26	1.12e-5
ASV364	0.416	0.028*	k-Bacteria	p-Proteobacteria	c-Gammaproteobacteria	o-Xanthomonadales	f-Unknown	g-Unknown	s-Unknown	4105	0.0026452	219	9.47e-5
ASV493	0.393	0.016*	k-Bacteria	p-Verrucomicrobiota	c-Verrucomicrobiae	o-Verrucomicrobiales	f-Verrucomicrobiaceae	g-Roseimicrobium	s-Unknown	2629	0.00169409	34	1.47e-5
ASV148	0.454	0.013*	k-Bacteria	p-Verrucomicrobiota	c-Verrucomicrobiae	o-Verrucomicrobiales	f-Verrucomicrobiaceae	g-Roseimicrobium	s-Unknown	2210	0.00142409	0	0
ASV24	0.481	0.003**	k-Bacteria	p-Proteobacteria	c-Gammaproteobacteria	o-Burkholderiales	f-Burkholderiaceae	g-Burkholderia-Caballeronia-Paraburkholderia	s-Unknown	1354	8.72496e-4	30	1.3e-5
ASV733	0.456	0.014*	k-Bacteria	p-Chloroflexi	c-Chloroflexia	o-Chloroflexales	f-Roseiflexaceae	g-Unknown	s-Unknown	710	4.57513e-4	0	0
ASV506	0.431	0.026*	k-Bacteria	p-Verrucomicrobiota	c-Verrucomicrobiae	o-Verrucomicrobiales	f-Verrucomicrobiaceae	g-Roseimicrobium	s-Unknown	620	3.99518e-4	0	0
ASV1748	0.423	0.022*	k-Bacteria	p-Chloroflexi	c-Chloroflexia	o-Chloroflexales	f-Chloroflexaceae	g-Chloronema	s-Unknown	590	3.80187e-4	34	1.47e-5
ASV2470	0.317	0.05*	k-Bacteria	p-Planctomycetota	c-Planctomycetes	o-Planctomycetales	f-Rubinisphaeraceae	g-SH-PL14	s-Unknown	484	3.11882e-4	6	2.59e-6
ASV3103	0.425	0.023*	k-Bacteria	p-Proteobacteria	c-Alphaproteobacteria	o-Rhizobiales	f-Hyphomicrobiaceae	g-Pedomicrobium	s-Unknown	225	1.44986e-4	0	0
ASV3536	0.385	0.005**	k-Bacteria	p-Planctomycetota	c-OM190	o-Unknown	f-Unknown	g-Unknown	s-Unknown	190	1.22433e-4	0	0
ASV893	0.498	0.006**	k-Bacteria	p-Planctomycetota	c-Phycisphaerae	o-Tepidisphaerales	f-WD2101 soil group	g-Unknown	s-Unknown	167	1.07612e-4	780	3.37e-4
ASV6433	0.435	0.024*	k-Bacteria	p-Actinobacteriota	c-Actinobacteria	o-Propionibacteriales	f-Nocardioidaceae	g-Nocardioides	s-Unknown	130	8.377e-5	0	0
ASV3175	0.45	0.026*	k-Bacteria	p-Proteobacteria	c-Gammaproteobacteria	o-Gammaproteobacteria Incertae Sedis	f-Unknown Family	g-Acidibacter	s-Unknown	102	6.57272e-5	0	0
ASV1751	0.371	0.048*	k-Bacteria	p-Chloroflexi	c-Ktedonobacteria	o-Ktedonobacterales	f-Ktedonobacteraceae	g-Unknown	s-Unknown	101	6.50828e-5	157	6.79e-5
ASV6896	0.408	0.029*	k-Bacteria	p-Planctomycetota	c-Phycisphaerae	o-Tepidisphaerales	f-WD2101 soil group	g-Unknown	s-Unknown	79	5.09064e-5	0	0
ASV6109	0.4	0.006**	k-Bacteria	p-Patescibacteria	c-Saccharimonadia	o-Saccharimonadales	f-Unknown	g-Unknown	s-Unknown	40	2.57754e-5	0	0
ASV4320	0.434	0.003**	k-Bacteria	p-Chloroflexi	c-Anaerolineae	o-RBG-13-54-9	f-Unknown	g-Unknown	s-Unknown	36	2.31978e-5	16	6.92e-6
ASV2897	0.367	0.036*	k-Bacteria	p-Patescibacteria	c-Saccharimonadia	o-Saccharimonadales	f-Saccharimonadaceae	g-TM7a	s-Unknown	25	1.61096e-5	0	0
ASV5608	0.439	0.024*	k-Bacteria	p-Proteobacteria	c-Gammaproteobacteria	o-Burkholderiales	f-Comamonadaceae	g-Rhizobacter	s-Unknown	10	6.44384e-6	18	7.78e-6

## Sheet: Table S4
Table S4: Bacterial indicator species that are enriched in hyphosphere soils under microbial amendment treatment.
Group B0
ASV_ID	stat	p.value	Kingdom	Phylum	Class	Order	Family	Genus	Species	Mycelia-Total-Ab	Mycelia-Rel-Ab	Hyphosphere-Total-Ab	Hyphosphere-Rel-Ab
ASV16649	0.409	0.015*	k-Bacteria	p-Myxococcota	c-Myxococcia	o-Myxococcales	f-Vulgatibacteraceae	g-Vulgatibacter	s-Unknown	0	0	6	2.59e-6
ASV1049	0.404	0.016*	k-Bacteria	p-Chloroflexi	c-Chloroflexia	o-Chloroflexales	f-Roseiflexaceae	g-Unknown	s-Unknown	336	2.16513e-4	183	7.91e-5
ASV1323	0.393	0.01**	k-Bacteria	p-Chloroflexi	c-Ktedonobacteria	o-C0119	f-Unknown	g-Unknown	s-Unknown	156	1.00524e-4	367	1.59e-4
ASV4717	0.39	0.017*	k-Bacteria	p-Planctomycetota	c-Planctomycetes	o-Isosphaerales	f-Isosphaeraceae	g-Singulisphaera	s-Unknown	0	0	70	3.03e-5
ASV5101	0.386	0.012*	k-Bacteria	p-Proteobacteria	c-Alphaproteobacteria	o-Rhizobiales	f-Beijerinckiaceae	g-Unknown	s-Unknown	14	9.02138e-6	59	2.55e-5
ASV322	0.383	0.021*	k-Bacteria	p-Planctomycetota	c-Planctomycetes	o-Planctomycetales	f-Unknown	g-Unknown	s-Unknown	423	2.72575e-4	2053	8.88e-4
ASV82	0.373	0.022*	k-Bacteria	p-Proteobacteria	c-Gammaproteobacteria	o-Burkholderiales	f-Comamonadaceae	g-Ramlibacter	s-Unknown	1269	8.17724e-4	8257	0.00357
ASV15983	0.371	0.023*	k-Bacteria	p-Actinobacteriota	c-Actinobacteria	o-Streptosporangiales	f-Unknown	g-Unknown	s-Unknown	0	0	17	7.35e-6
ASV3343	0.37	0.011*	k-Bacteria	p-Bacteroidota	c-Bacteroidia	o-Chitinophagales	f-Chitinophagaceae	g-Flavisolibacter	s-Unknown	0	0	84	3.63e-5
ASV68	0.356	0.001***	k-Bacteria	p-Planctomycetota	c-OM190	o-Unknown	f-Unknown	g-Unknown	s-Unknown	4542	0.00292679	7302	0.00316
ASV10647	0.352	0.03*	k-Bacteria	p-Actinobacteriota	c-Thermoleophilia	o-Solirubrobacterales	f-Solirubrobacteraceae	g-Conexibacter	s-Unknown	0	0	14	6.05e-6
ASV15139	0.348	0.038*	k-Bacteria	p-Verrucomicrobiota	c-Verrucomicrobiae	o-Chthoniobacterales	f-Chthoniobacteraceae	g-Chthoniobacter	s-Unknown	0	0	8	3.46e-6
ASV7788	0.345	0.036*	k-Bacteria	p-Myxococcota	c-Polyangia	o-Haliangiales	f-Haliangiaceae	g-Haliangium	s-Unknown	0	0	34	1.47e-5
ASV1969	0.345	0.024*	k-Bacteria	p-Planctomycetota	c-Planctomycetes	o-Pirellulales	f-Pirellulaceae	g-Pirellula	s-Unknown	0	0	158	6.83e-5
ASV3134	0.342	0.03*	k-Bacteria	p-Firmicutes	c-Bacilli	o-Bacillales	f-Planococcaceae	g-Rummeliibacillus	s-Unknown	0	0	149	6.44e-5
ASV5266	0.325	0.043*	k-Bacteria	p-Bacteroidota	c-Bacteroidia	o-Chitinophagales	f-Chitinophagaceae	g-Flavisolibacter	s-Unknown	0	0	59	2.55e-5
ASV965	0.319	0.049*	k-Bacteria	p-Verrucomicrobiota	c-Verrucomicrobiae	o-Chthoniobacterales	f-Chthoniobacteraceae	g-Chthoniobacter	s-Unknown	14	9.02138e-6	574	2.48e-4
ASV672	0.257	0.038*	k-Bacteria	p-Planctomycetota	c-Phycisphaerae	o-Tepidisphaerales	f-WD2101 soil group	g-Unknown	s-Unknown	788	5.07775e-4	1219	5.27e-4
Group B1
ASV_ID	stat	p.value	Kingdom	Phylum	Class	Order	Family	Genus	Species	Mycelia-Total-Ab	Mycelia-Rel-Ab	Hyphosphere-Total-Ab	Hyphosphere-Rel-Ab
ASV4594	0.437	0.003**	k-Bacteria	p-Verrucomicrobiota	c-Verrucomicrobiae	o-Chthoniobacterales	f-Xiphinematobacteraceae	g-Candidatus Xiphinematobacter	s-Unknown	0	0	170	7.35e-5
ASV19280	0.421	0.017*	k-Bacteria	p-Planctomycetota	c-Planctomycetes	o-Gemmatales	f-Gemmataceae	g-Gemmata	s-Unknown	0	0	12	5.19e-6
ASV17388	0.381	0.032*	k-Bacteria	p-Proteobacteria	c-Gammaproteobacteria	o-Burkholderiales	f-Nitrosomonadaceae	g-Nitrosomonas	s-oligotropha	0	0	9	3.89e-6
ASV17620	0.377	0.018*	k-Bacteria	p-Planctomycetota	c-Planctomycetes	o-Gemmatales	f-Gemmataceae	g-Unknown	s-Unknown	0	0	12	5.19e-6
ASV8176	0.356	0.008**	k-Bacteria	p-Firmicutes	c-Bacilli	o-Paenibacillales	f-Paenibacillaceae	g-Unknown	s-Unknown	0	0	49	2.12e-5
ASV3995	0.342	0.044*	k-Bacteria	p-Planctomycetota	c-vadinHA49	o-Unknown	f-Unknown	g-Unknown	s-Unknown	0	0	63	2.72e-5
ASV2834	0.331	0.049*	k-Bacteria	p-Verrucomicrobiota	c-Verrucomicrobiae	o-Pedosphaerales	f-Pedosphaeraceae	g-Ellin516	s-Unknown	149	9.60133e-5	90	3.89e-5
ASV2137	0.245	0.046*	k-Bacteria	p-Acidobacteriota	c-Thermoanaerobaculia	o-Thermoanaerobaculales	f-Thermoanaerobaculaceae	g-Subgroup 10	s-Unknown	0	0	119	5.15e-5

## Sheet: Table S5
Table S5: Bacterial indicator species that are enriched in hyphosphere soils under AMF inoculation treatment.
Group M1
ASV_ID	stat	p.value	Kingdom	Phylum	Class	Order	Family	Genus	Species	Mycelia-Total-Ab	Mycelia-Rel-Ab	Hyphosphere-Total-Ab	Hyphosphere-Rel-Ab
ASV630	0.489	0.007**	k-Bacteria	p-Planctomycetota	c-Planctomycetes	o-Gemmatales	f-Gemmataceae	g-Unknown	s-Unknown	0	0	988	4.27e-4
ASV1147	0.466	0.013*	k-Bacteria	p-Acidobacteriota	c-Vicinamibacteria	o-Vicinamibacterales	f-Vicinamibacteraceae	g-Unknown	s-Unknown	195	1.25655e-4	307	1.33e-4
ASV551	0.482	0.01**	k-Bacteria	p-Myxococcota	c-Polyangia	o-Polyangiales	f-Polyangiaceae	g-Sorangium	s-Unknown	1122	7.22999e-4	82	3.55e-5
ASV2591	0.45	0.02*	k-Bacteria	p-Chloroflexi	c-Chloroflexia	o-Thermomicrobiales	f-JG30-KF-CM45	g-Unknown	s-Unknown	50	3.22192e-5	72	3.11e-5
ASV8951	0.446	0.02*	k-Bacteria	p-Chloroflexi	c-Ktedonobacteria	o-C0119	f-Unknown	g-Unknown	s-Unknown	0	0	30	1.3e-5
ASV17462	0.457	0.015*	k-Bacteria	p-Acidobacteriota	c-Acidobacteriae	o-Bryobacterales	f-Bryobacteraceae	g-Bryobacter	s-Unknown	0	0	12	5.19e-6
Group M2
ASV_ID	stat	p.value	Kingdom	Phylum	Class	Order	Family	Genus	Species	Mycelia-Total-Ab	Mycelia-Rel-Ab	Hyphosphere-Total-Ab	Hyphosphere-Rel-Ab
ASV27	0.443	0.022*	k-Bacteria	p-Planctomycetota	c-Planctomycetes	o-Pirellulales	f-Pirellulaceae	g-Rhodopirellula	s-Unknown	669	4.31093e-4	12074	0.00522
ASV2834	0.479	0.012*	k-Bacteria	p-Verrucomicrobiota	c-Verrucomicrobiae	o-Pedosphaerales	f-Pedosphaeraceae	g-Ellin516	s-Unknown	149	9.60133e-5	90	3.89e-5
ASV3127	0.48	0.007**	k-Bacteria	p-Planctomycetota	c-Phycisphaerae	o-Tepidisphaerales	f-WD2101 soil group	g-Unknown	s-Unknown	0	0	79	3.42e-5
ASV5637	0.326	0.021*	k-Bacteria	p-Proteobacteria	c-Gammaproteobacteria	o-Burkholderiales	f-Nitrosomonadaceae	g-Ellin6067	s-Unknown	0	0	65	2.81e-5
ASV3212	0.394	0.036*	k-Bacteria	p-Planctomycetota	c-vadinHA49	o-Unknown	f-Unknown	g-Unknown	s-Unknown	5	3.22192e-6	57	2.47e-5
ASV7903	0.42	0.014*	k-Bacteria	p-Cyanobacteria	c-Sericytochromatia	o-Unknown	f-Unknown	g-Unknown	s-Unknown	0	0	38	1.64e-5
ASV19868	0.382	0.041*	k-Bacteria	p-Firmicutes	c-Limnochordia	o-Hydrogenispora	f-Unknown	g-Unknown	s-Unknown	0	0	12	5.19e-6
ASV19589	0.377	0.021*	k-Bacteria	p-Planctomycetota	c-Phycisphaerae	o-Tepidisphaerales	f-WD2101 soil group	g-Unknown	s-Unknown	0	0	12	5.19e-6
ASV23093	0.411	0.038*	k-Bacteria	p-Elusimicrobiota	c-Elusimicrobia	o-MVP-88	f-Unknown	g-Unknown	s-Unknown	0	0	10	4.32e-6
Group M3
ASV_ID	stat	p.value	Kingdom	Phylum	Class	Order	Family	Genus	Species	Mycelia-Total-Ab	Mycelia-Rel-Ab	Hyphosphere-Total-Ab	Hyphosphere-Rel-Ab
ASV288	0.313	0.05*	k-Bacteria	p-Firmicutes	c-Limnochordia	o-Hydrogenispora	f-Unknown	g-Unknown	s-Unknown	328	2.11358e-4	3368	0.00146
ASV278	0.402	0.033*	k-Bacteria	p-Acidobacteriota	c-Blastocatellia	o-Blastocatellales	f-Blastocatellaceae	g-Unknown	s-Unknown	1012	6.52117e-4	1988	8.6e-4
ASV389	0.548	0.002**	k-Bacteria	p-Proteobacteria	c-Gammaproteobacteria	o-Burkholderiales	f-Nitrosomonadaceae	g-Ellin6067	s-Unknown	803	5.17441e-4	1415	6.12e-4
ASV596	0.424	0.008**	k-Bacteria	p-Planctomycetota	c-Phycisphaerae	o-Tepidisphaerales	f-WD2101 soil group	g-Unknown	s-Unknown	371	2.39067e-4	685	2.96e-4
ASV1964	0.419	0.019*	k-Bacteria	p-Acidobacteriota	c-Vicinamibacteria	o-Vicinamibacterales	f-Vicinamibacteraceae	g-Unknown	s-Unknown	156	1.00524e-4	228	9.86e-5
ASV170	0.42	0.023*	k-Bacteria	p-Proteobacteria	c-Gammaproteobacteria	o-Burkholderiales	f-Comamonadaceae	g-Pelomonas	s-saccharophila	3571	0.0023011	96	4.15e-5
ASV5298	0.516	0.005**	k-Bacteria	p-Myxococcota	c-Polyangia	o-Polyangiales	f-Sandaracinaceae	g-Unknown	s-Unknown	0	0	49	2.12e-5
ASV7788	0.46	0.009**	k-Bacteria	p-Myxococcota	c-Polyangia	o-Haliangiales	f-Haliangiaceae	g-Haliangium	s-Unknown	0	0	34	1.47e-5
ASV8456	0.47	0.01**	k-Bacteria	p-Firmicutes	c-Bacilli	o-Paenibacillales	f-Paenibacillaceae	g-Cohnella	s-Unknown	0	0	18	7.78e-6
